# Supplementary material for: Hybridogenesis in the Water Frogs from Western Russian Territory: Intrapopulation Variation in Genome Elimination
Source: Genes (Basel). 2021 Feb 8;12(2):244. doi: 10.3390/genes12020244 (PMC7914630; doi:10.3390/genes12020244)
Supplement: Supplementary file 1 [file genes-12-00244-s001.zip]

Archive with 9 entries (8 files):
- Supplemental figures and tables/
- Supplemental figures and tables/.DS_Store
- __MACOSX/Supplemental figures and tables/._.DS_Store
- Supplemental figures and tables/Table S2 (revised).xlsx
- __MACOSX/Supplemental figures and tables/._Table S2 (revised).xlsx
- Supplemental figures and tables/Table S1 (revised).xlsx
- __MACOSX/Supplemental figures and tables/._Table S1 (revised).xlsx
- Supplemental figures and tables/Figures S (revised version).pdf
- __MACOSX/Supplemental figures and tables/._Figures S (revised version).pdf
