# Supplementary material for: Hybridogenesis in the Water Frogs from Western Russian Territory: Intrapopulation Variation in Genome Elimination
Source: Genes (Basel). 2021 Feb 8;12(2):244. doi: 10.3390/genes12020244 (PMC7914630; doi:10.3390/genes12020244)
Supplement: Supplementary file 1 [file genes-12-00244-s001.zip › Supplemental figures and tables/Table S2 (revised).xlsx]

## Sheet: 論文(Table S2)
		Table S2 Developmental capacity of tadpoles from the crossings among P. kl. esculentus, P. ridigundus and P. lessonae
	Date of			No. of	Tail-bud		Hatching	Feeding	Adjustment of	Metamor-
	crossing	Female	Male	eggs		(%)			tadpole No. to	phosed	(%)
	2019-07-01	rid (P3-No.7)	rid (P3-No.2)	437	328	75.0572	177	147	80	62	26.0698
		rid (P3-No.7)	les (P4-No.7)	480	350	72.9167	192	171	80	71	34.7283
		rid (P3-No.7)	esc (P2-No.1)	537	230	42.8305	150	133	80	65	20.1234
		rid (P3-No.7)	esc (P2-No.2)	312	0	0	0	0	0	0	0
		rid (P3-No.7)	esc (P4-No.1)	300	200	66.6667	146	119	80	70	34.7083
		rid (P3-No.7)	esc (P4-No.3)	451	169	37.4723	125	102	80	83	23.4645
		rid (P3-No.7)	esc (P4-No.4)	257	162	63.035	110	92	76	69	32.5005
		rid (P3-No.7)	esc (P4-No.5)	318	36	11.3208	36	30	30	22	6.91824
		rid (P3-No.7)	esc (P4-No.7)	482	214	44.3983	156	130	80	69	23.2624
	2019-07-22	esc (P2-4)	rid (P3-No.2)	94	8	8.51064	6	6	6	1	1.1
		les (P4-No.20)	rid (P3-No.2)	180	81	45	43	43	43	39	21.6667
		les (P4-No.20)	esc (P2-No.3)	262	6	2.29008	6	4	4	4	1.52672
		les (P4-No.20)	esc (P4-No.8)	241	96	39.834	95	95	45	38	33.2872
		les (P4-No.20)	esc (P4-No.9)	351	65	18.5185	65	65	45	37	15.2263

## Sheet: Sheet1
										Examined					Survived	死亡個体の性	8/16-8/22'19
	Female	Male	Egg	tail-bud	%	Hatch	Feeding	Reduced to	Metamor.	Total No.	Male	Female	?	♂%	生き残り	Total	male	female
Jun 1st	RR292	RR293	437	328	75.0572	177	147	80	62	36	32	4		88.8889	20
		LL169	480	350	72.9167	192	171	80	71	38	34	4		89.4737	20
		E150	300	200	66.6667	146	119	80	70	29	28	1		96.5517	21	1	1
		E155	451	169	37.4723	125	102	80	83	53	50	3		94.3396	20
		E157	257	162	63.035	110	92	76	69	33	33	0		100	20	2	2
		E159	318	36	11.3208	36	30		22						20
		E166	482	214	44.3983	156	130	80	69	14	13	1		92.8571	10	12	12
		Les1(Esc'17)	537	230	42.8305	150	133	80	65	33	28	5		84.8485	20
		Esc3'17	312	0	0
		LxR male2	224	0	0
		LxR male7	321	0	0
2019-06-22	Dz4 No.1	RR293	94	8	8.51064	6	6		5
	Ru-LL1	RR293	180	81	45	43	43		39	19	19	0		100	10
		Dz4 E1	262	6	2.29008
		Ru-E1	241	96	39.834		95	45	38	23	20	3		86.9565	15
		Ru-E2	351	65	18.5185		65	45	37	28	24	2	2	85.7143	15
	Ru-LL2	RR293	391	215	54.9872
		Dz4 E1	129	0	0
		Ru-E1	240	101	42.0833
		Ru-E2	283	21	7.42049
	Ru-LL4	RR293	382	116	30.3665			45	38	21	15	6		71.4286	10
		Dz4 E1	219	0	0
		Ru-E1	220	112	50.9091			45	40	22	7	13	2	31.8182	10
		Ru-E2	201	67	33.3333			45	37	28	11	14	3	39.2857	15
	Ru-LL5	RR293	455	308	67.6923			45	38	36	32	4		88.8889	ー
		Dz4 E1	182	0	0
		Ru-E1	173	63	36.4162
		Ru-E2	99	3	3.0303
	Ru-LL7	RR293	373	224	60.0536			45	40	20	14	6		70	ー	2	1	1
		Ru-E1	220	95	43.1818
		Ru-E2	206	3	1.45631

## Sheet: fertilization
	Female	Male	Fertilizaiton
Jun 1st	RR292	RR293	75.0572
		LL169	72.9167
		E150	66.6667
		E155	37.4723
		E157	63.035
		E159	11.3208
		E166	44.3983
		Les1(Esc'17)	42.8305
		Esc3'17	0
2019-06-22	Dz4 No.1	RR293	8.51064
	Ru-LL1	RR293	45
		Dz4 E1	2.29008
		Ru-E1	39.834
		Ru-E2	18.5185
	Ru-LL5	RR293	67.6923
		Dz4 E1	0
		Ru-E1	36.4162
		Ru-E2	3.0303
	Ru-LL4	RR293	30.3665
		Dz4 E1	0
		Ru-E1	50.9091
		Ru-E2	33.3333
	Ru-LL5	RR293	67.6923
		Dz4 E1	0
		Ru-E1	36.4162
		Ru-E2	3.0303
	Ru-LL7	RR293	60.0536
		Ru-E1	43.1818
		Ru-E2	1.45631

## Sheet: sex
			Female	Male	Male %
			RR292	RR293	88.8889
				LL169	89.4737
				E150	96.5517
				E155	94.3396
				E157	100
				E159
				E166	92.8571
				Les1(Esc'17)	84.8485
				Esc3'17
			Dz4 No.1	RR293
			Ru-LL1	RR293	100
				Dz4 E1
				Ru-E1	86.9565
				Ru-E2	85.7143
			Ru-LL4	RR293	71.4286
				Dz4 E1
				Ru-E1	31.8182
				Ru-E2	39.2857
