# Supplementary material for: Hybridogenesis in the Water Frogs from Western Russian Territory: Intrapopulation Variation in Genome Elimination
Source: Genes (Basel). 2021 Feb 8;12(2):244. doi: 10.3390/genes12020244 (PMC7914630; doi:10.3390/genes12020244)
Supplement: Supplementary file 1 [file genes-12-00244-s001.zip › Supplemental figures and tables/Table S1 (revised).xlsx]

## Sheet: table s1
	Table S1			The list of collected frogs
	Population	№	Species	Sex	SVL	Collection	Location	Sequence1)		Crossing
					(mm)	Date		Cyt b	SAI-1
	P1	1	les	male	58.84	2017-05-22	N 56° 14' 47.49" E 43° 31' 0.38”	cyt-b
	(Dzerzhinsk A)	2	les	male	50.28	2017-05-22	N 56° 14' 47.49" E 43° 31' 0.38”	cyt-b
		3	les	male	55.57	2017-05-22	N 56° 14' 47.49" E 43° 31' 0.38”	cyt-b
		4	les	male	58.2	2017-05-22	N 56° 14' 47.49" E 43° 31' 0.38”
		5	les	male	59.5	2017-05-22	N 56° 14' 47.49" E 43° 31' 0.38”
		6	les	male	55.6	2017-05-22	N 56° 14' 47.49" E 43° 31' 0.38”
		7	les	male	52.4	2017-05-22	N 56° 14' 47.49" E 43° 31' 0.38”
		8	les	male	50.2	2017-05-22	N 56° 14' 47.49" E 43° 31' 0.38”
		9	les	male	61.22	2017-05-22	N 56° 14' 47.49" E 43° 31' 0.38”	cyt-b
		10	les	female	56.52	2017-05-22	N 56° 14' 47.49" E 43° 31' 0.38”	cyt-b
		11	les	female	56	2017-05-22	N 56° 14' 47.49" E 43° 31' 0.38”
		12	les	female	34.8	2017-05-22	N 56° 14' 47.49" E 43° 31' 0.38”						SAI-1
		13	les	female	47.4	2017-05-22	N 56° 14' 47.49" E 43° 31' 0.38”
		14	les	female	58.05	2017-05-22	N 56° 14' 47.49" E 43° 31' 0.38”	cyt-b
		15	les	female	53.36	2017-05-22	N 56° 14' 47.49" E 43° 31' 0.38”	cyt-b
		16	les	female	54.1	2017-05-22	N 56° 14' 47.49" E 43° 31' 0.38”	cyt-b
		17	les	female	70.9	2017-05-22	N 56° 14' 47.49" E 43° 31' 0.38”
		18	les	female	70.5	2017-05-22	N 56° 14' 47.49" E 43° 31' 0.38”
		19	les	female	70.45	2017-05-22	N 56° 14' 47.49" E 43° 31' 0.38”
		20	les	female	60.8	2017-05-22	N 56° 14' 47.49" E 43° 31' 0.38”
		1	esc	male	76.1	2017-05-22	N 56° 14' 47.49" E 43° 31' 0.38”	cyt-b	SA
		2	esc	female	82.6	2017-05-22	N 56° 14' 47.49" E 43° 31' 0.38”	cyt-b	SA
		3	esc	female	96.6	2017-05-22	N 56° 14' 47.49" E 43° 31' 0.38”	cyt-b
	P2	1	les	male	NE	2018-05-19	N 56° 12,516’ E 43° 23,240’
	(Dzerzhinsk B)	2	les	male	NE	2018-05-19	N 56° 12,516’ E 43° 23,240’
		3	les	male	60.66	2018-05-19	N 56° 12,516’ E 43° 23,240’
		4	les	male	71.02	2018-05-19	N 56° 12,516’ E 43° 23,240’
		5	les	male	63.39	2018-05-19	N 56° 12,516’ E 43° 23,240’
		6	les	male	62.87	2018-05-19	N 56° 12,516’ E 43° 23,240’
		7	les	male	69.67	2018-05-19	N 56° 12,516’ E 43° 23,240’
		8	les	male	56.6	2018-05-19	N 56° 12,516’ E 43° 23,240’
		9	les	male	54.59	2018-05-19	N 56° 12,516’ E 43° 23,240’
		10	les	female	66.54	2019-05-27	N 56° 12,516’ E 43° 23,240’	cyt-b
		11	les	female	68.34	2019-05-27	N 56° 12,516’ E 43° 23,240’	cyt-b
		12	les	female	55.63	2019-05-27	N 56° 12,516’ E 43° 23,240’	cyt-b
		13	les	female	78.17	2019-05-27	N 56° 12,516’ E 43° 23,240’	cyt-b
		14	les	female	54.18	2019-05-27	N 56° 12,516’ E 43° 23,240’	cyt-b
		15	less	female	66.4	2019-05-27	N 56° 12,516’ E 43° 23,240’
		16	less	female	66.8	2019-05-27	N 56° 12,516’ E 43° 23,240’
		17	less	female	70.4	2019-05-27	N 56° 12,516’ E 43° 23,240’
		18	less	female	71.7	2019-05-27	N 56° 12,516’ E 43° 23,240’
		19	less	female	72.75	2019-05-27	N 56° 12,516’ E 43° 23,240’
		20	les	female	NE	2018-05-19	N 56° 12,516’ E 43° 23,240’
		21	les	female	51.46	2018-05-19	N 56° 12,516’ E 43° 23,240’
		22	les	female	56.19	2018-05-19	N 56° 12,516’ E 43° 23,240’
		23	les	female	57.03	2018-05-19	N 56° 12,516’ E 43° 23,240’
		24	les	female	51.03	2018-05-19	N 56° 12,516’ E 43° 23,240’
		25	les	female	52.81	2018-05-19	N 56° 12,516’ E 43° 23,240’
		26	les	female	48.14	2018-05-19	N 56° 12,516’ E 43° 23,240’
		27	les	female	71.68	2018-05-20	N 56° 12,516’ E 43° 23,240’
		28	les	female	62.5	2018-05-19	N 56° 12,516’ E 43° 23,240’
		1	rid	male	45.63	2019-05-27	N 56° 12,516’ E 43° 23,240’	cyt-b	SA
		2	rid	female	54.9	2019-05-27	N 56° 12,516’ E 43° 23,240’	cyt-b
		1	esc	male	78.01	2019-05-27	N 56° 12,516’ E 43° 23,240’	cyt-b	SA	crossing
		2	esc	male	82.13	2019-05-27	N 56° 12,516’ E 43° 23,240’	cyt-b	SA	crossing
		3	esc	male	76.9	2019-05-27	N 56° 12,516’ E 43° 23,240’	cyt-b	SA	crossing
		4	esc	female	109.8	2019-05-27	N 56° 12,516’ E 43° 23,240’	cyt-b	SA	crossing
	P3	1	les	male	48.9	2017-05-22	N 56°11' 36.5" E 43° 46' 2.9”	cyt-b
	(Nizny Novgorod city)	2	les	male	53.48	2018-07-20	N 56°18'48.9" E 43°50'53.5"	cyt-b
		3	les	male	48.2	2018-07-20	N 56°18'48.9" E 43°50'53.5"	cyt-b
		4	les	female	45.7	2017-05-22	N 56°11' 36.5" E 43° 46' 2.9”	cyt-b
		5	les	female	75.84	2018-07-20	N 56°18'48.9" E 43°50'53.5"	cyt-b
		6	les	female	63.19	2018-07-20	N 56°18'48.9" E 43°50'53.5"	cyt-b
		7	les	female	65.05	2018-07-20	N 56°18'48.9" E 43°50'53.5"
		8	les	female	57.03	2018-07-20	N 56°18'48.9" E 43°50'53.5"
		9	les	female	52.31	2018-07-20	N 56°18'48.9" E 43°50'53.5"	cyt-b
		1	rid	male	37.1	2017-05-22	N 56°11' 36.5" E 43° 46' 2.9”	cyt-b	SA
		2	rid	male	78.5	2018-09-09	N 56°11' 36.5" E 43° 46' 2.9”	cyt-b		crossing
		3	rid	male	85.2	2018-09-09	N 56°11' 36.5" E 43° 46' 2.9”	cyt-b
		4	rid	male	84.2	2018-09-09	N 56°11' 36.5" E 43° 46' 2.9”	cyt-b	SA
		5	rid	female	52.66	2018-07-20	N 56°18'48.9" E 43°50'53.5"	cyt-b	SA
		6	rid	female	73.2	2018-09-09	N 56°11' 36.5" E 43° 46' 2.9”	cyt-b
		7	rid	female	110.5	2018-09-09	N 56°11' 36.5" E 43° 46' 2.9”	cyt-b		crossing
	P4	1	les	male	62.34	2018-07-21	N 56˚ 30,330’ E 044˚ 48,437
	(Rustai)	2	les	male	65.89	2018-07-21	N 56˚ 30,330’ E 044˚ 48,437	cyt-b
		3	les	male	63.35	2018-07-21	N 56˚ 30,330’ E 044˚ 48,437	cyt-b
		4	les	male	65.89	2018-07-21	N 56˚ 30,330’ E 044˚ 48,437
		5	les	male	71.14	2018-07-21	N 56˚ 30,330’ E 044˚ 48,437	cyt-b
		6	les	male	64.29	2018-07-21	N 56˚ 30,330’ E 044˚ 48,437	cyt-b
		7	les	male	72.02	2018-07-21	N 56˚ 30,330’ E 044˚ 48,437			crossing
		8	les	male	67.23	2018-07-21	N 56˚ 30,330’ E 044˚ 48,437	cyt-b
		9	less	male	61.3	2018-07-21	N 56˚ 30,330’ E 044˚ 48,437
		10	less	male	64.2	2018-07-21	N 56˚ 30,330’ E 044˚ 48,437
		11	less	male	64.1	2018-07-21	N 56˚ 30,330’ E 044˚ 48,437
		12	less	male	65.1	2018-07-21	N 56˚ 30,330’ E 044˚ 48,437
		13	les	female	79.9	2018-07-21	N 56˚ 30,330’ E 044˚ 48,437	cyt-b
		14	les	female	71.91	2018-07-21	N 56˚ 30,330’ E 044˚ 48,437	cyt-b
		15	les	female	80.96	2018-07-21	N 56˚ 30,330’ E 044˚ 48,437	cyt-b
		16	les	female	81.74	2018-07-21	N 56˚ 30,330’ E 044˚ 48,437	cyt-b
		17	les	female	72.69	2018-07-21	N 56˚ 30,330’ E 044˚ 48,437	cyt-b
		18	les	female	61.57	2018-07-21	N 56˚ 30,330’ E 044˚ 48,437	cyt-b
		19	les	female	74.1	2018-07-21	N 56˚ 30,330’ E 044˚ 48,437	cyt-b
		20	less	female	82.3	2019-05-25	N 56˚ 30,330’ E 044˚ 48,437			crossing
		21	less	female	75.4	2019-05-25	N 56˚ 30,330’ E 044˚ 48,437
		22	less	female	75.2	2019-05-25	N 56˚ 30,330’ E 044˚ 48,437
		23	less	female	72.5	2019-05-25	N 56˚ 30,330’ E 044˚ 48,437
		24	less	female	76.5	2019-05-25	N 56˚ 30,330’ E 044˚ 48,437
		25	less	female	73.7	2019-05-25	N 56˚ 30,330’ E 044˚ 48,437
		26	less	female	74.8	2018-07-21	N 56˚ 30,330’ E 044˚ 48,437
		1	esc	male	75.52	2018-07-21	N 56˚ 30,330’ E 044˚ 48,437	cyt-b	SA	crossing
		2	esc	male	80.69	2018-07-21	N 56˚ 30,330’ E 044˚ 48,437	cyt-b	SA
		3	esc	male	86.6	2018-07-21	N 56˚ 30,330’ E 044˚ 48,437	cyt-b	SA	crossing
		4	esc	male	76.28	2018-07-21	N 56˚ 30,330’ E 044˚ 48,437	cyt-b	SA	crossing
		5	esc	male	86.86	2018-07-21	N 56˚ 30,330’ E 044˚ 48,437		SA	crossing
		6	esc	male	75.9	2018-07-21	N 56˚ 30,330’ E 044˚ 48,437	cyt-b
		7	esc	male	75.78	2018-07-21	N 56˚ 30,330’ E 044˚ 48,437		SA	crossing
		8	esc	male	81.2	2018-07-21	N 56˚ 30,330’ E 044˚ 48,437		SA	crossing
		9	esc	male	78.3	2018-07-21	N 56˚ 30,330’ E 044˚ 48,437		SA	crossing
	1) the nucleotide sequences were determined and used for construction of gene trees in Figs. 2 and 3.
